# Supplementary material for: Understanding the functional role of genistein in the bone differentiation in mouse osteoblastic cell line MC3T3-E1 by RNA-seq analysis
Source: Sci Rep. 2018 Feb 19;8:3257. doi: 10.1038/s41598-018-21601-9 (PMC5818530; doi:10.1038/s41598-018-21601-9)
Supplement: Supplementary file 2 — Supplementary Tables [file 41598_2018_21601_MOESM2_ESM.xlsx]

## Sheet: Table1
Table 1. Top 11 up- and 9 down-regulated genes among 132 differentially expressed genes (q-value < 0.05 and fold change > 1.5) in genistein treated mouse osteoblastic cell line MC3T3-E1. Differentially expressed genes were detected by RNA-seq analyses.
Group	Gene Name	Position	log2FC	p-value	q-value
Up-regulated genes	Katnal2	18qE3	1.47357	0.00025	0.0164837
	Wisp2	2qH3	1.16829	5e-05	0.00433286
	Mmp13	9qA1	1.15862	5e-05	0.00433286
	Pde4b	4qC6	1.15146	5e-05	0.00433286
	Ereg	5qE1	1.05355	5e-05	0.00433286
	Efcab2	1qH4	1.05211	0.0006	0.0317869
	Lif	11qA1	0.878085	5e-05	0.00433286
	Ccl7	11qB5	0.986217	5e-05	0.00433286
	Ptx3	3qE1	0.936326	5e-05	0.00433286
	Il6	5qB1	0.952948	5e-05	0.00433286
	Gdnf	15qA1	0.92124	0.00015	0.0107047
Down-regulated genes	Camk2b	11qA1	-1.73626	5e-05	0.00433286
	Gli1	10qD3	-1.53746	0.0004	0.0233308
	Hrc	7qB3	-1.48178	5e-05	0.00433286
	Ifitm5	7qF4	-1.4637	5e-05	0.00433286
	Klhl30	1qD	-1.43336	5e-05	0.00433286
	Col11a2	17qB1	-1.49579	5e-05	0.00433286
	Susd4	1qH5	-1.38949	0.00015	0.0107047
	Rhbdl2	4qD2.2	-1.36559	5e-05	0.00433286
	Cngb1	8qC5	-1.34704	5e-05	0.00433286
FC : fold change

## Sheet: Supplmentary_Table1
Supplementary Table 1. siRNAs designed for specific mouse genes
Gene	Company	Gene ID	Catalogue number
Mouse Scramble	Santa Cruz Biotechnology		sc-37007
Mouse Lif	Bioneer	16878	#1379538
Mouse Wisp2	Bioneer	22403	#1448036
Mouse Efcab2	Bioneer	68226	#1353284
Mouse Ereg	Bioneer	13874	#1355407
Mouse Katnal2	Thermo Fisher Scientific	71206	#AM16708
Mouse Cxcl10	Bioneer	15945	#1344584
Mouse Mmp-13	Bioneer	17386	#1386593
Mouse Pde4b	Bioneer	18578	#1406595
Mouse Camk2a	Bioneer	12322	#1334115
Mouse Ccl5	Bioneer	20304	#1335987
Mouse Gli1	Bioneer	14632	#1362468
Mouse Klhl30	Santa Cruz Biotechnology	70788	sc-146529
Mouse Camk2b	Bioneer	12323	#1334123
Mouse Col11a2	Bioneer	12815	#1341270
Mouse Ifitm5	Bioneer	73835	#1371801
Mouse Hrc	Bioneer	15464	#1370496

## Sheet: Supplmentary_Table2
Supplementary Table 2. Primers used for real-time qRT-PCR
Gene	Primer	Sequence
Mouse Lif	Forward	5′-GTCACCCTGAAGACTGGACAAC-3′
	Reverse	5′-GTCTGTCATGTTAGGCGCAC-3′
Mouse Wisp2	Forward	5′-GTACCTGGATGGGGAGACCT-3′
	Reverse	5′-CTCCAGTTGGCAGAATCGGT-3′
Mouse Efcab2	Forward	5′-ATATGGAGGGAGAGCGACCA-3′
	Reverse	5′-CCTGTACAATGCTGCCTGGA-3′
Mouse Ereg	Forward	5′-TGTGCCTGGCTGATGTCAAT-3′
	Reverse	5′-TGTCACTTGCAGACACCTCC-3′
Mouse Katnal2	Forward	5′-CCAGGCACAGGGAAGACTTT-3′
	Reverse	5′-TTGCTTCTCTTGACCCTGGAC-3′
Mouse Cxcl10	Forward	5′-TGCCCACGTGTTGAGATCAT-3′
	Reverse	5′-AGAGGCTCTCTGCTGTCCAT-3′
Mouse Mmp-13	Forward	5′-CATCCATCCCCGTGACCTTAT-3′
	Reverse	5′-GCATGACTCTCACAATGCGA-3′
Mouse Pde4b	Forward	5′-GACCTCCATTTGTGTACTTCGC-3′
	Reverse	5′-CGAAGCGTGAGATGCTTGTG-3′
Mouse Camk2a	Forward	5′-TCCAGAGGGAATCCCCAGAC-3′
	Reverse	5′-CTTCCACGTGTCGTCTTCCA-3′
Mouse Ccl5	Forward	5′-GCAGTCGTGTTTGTCACTCG-3′
	Reverse	5′-CCGAGTGGGAGTAGGGGATT-3′
Mouse Gli1	Forward	5′-TGGGATGAAGAAGCAGTTGGG-3′
	Reverse	5′-AACCCTGGGACCCTGACATA-3′
Mouse Klhl30	Forward	5′-CTGCTTCTGGGAGGAAGGTG-3′
	Reverse	5′-CCCGGAAGCAAGCTTTTGAC-3′
Mouse Camk2b	Forward	5′-ACGGAATTTCTCAGCAGCCA-3′
	Reverse	5′-TGAGCTGCTCTGTGGTCTTG-3′
Mouse Col11a2	Forward	5′-GCCGTGGTGTGAAAGGACTA-3′
	Reverse	5′-TGACAGCAGACAGAAGCCAG-3′
Mouse Ccl2	Forward	5′-GATGCAGTTAACGCCCCACT-3′
	Reverse	5′-ACCCATTCCTTCTTGGGGTC-3′
Mouse Ccl7	Forward	5′-AAGTGGGTCGAGGAGGCTAT-3′
	Reverse	5′-CCATTCCTTAGGCGTGACCA-3′
Mouse Cxcl12	Forward	5′-AGCCAACGTCAAGCATCTGA-3′
	Reverse	5′-TCGGGGGTCTACTGGAAAGT-3′
Mouse Gdf6	Forward	5′-AGCTTCCTCTGGGATTTGCC-3′
	Reverse	5′-AGCTTCCTCTGGGATTTGCC-3′
Mouse Il6	Forward	5′-GTCCGGAGAGGAGACTTCAC-3′
	Reverse	5′-CTGCAAGTGCATCATCGTTGT-3′
Mouse Csf1	Forward	5′-CCTTTGACTGACACAGGCCA-3′
	Reverse	5′-TGGTGAGGGGTCATAGAATCC-3′
Mouse Ptx3	Forward	5′-GTCATTCATCCCGCTCATGC-3′
	Reverse	5′-CAGCCACTACTGCAGACCAG-3′
Mouse Gdnf	Forward	5′-CCTGGTGCGGTTCTCTTCCC-3′
	Reverse	5′-CGCTGCCGCTTGTTTATCTG-3′
Mouse Cxcl9	Forward	5′-ATGGATTGCCACATCAGGCT-3′
	Reverse	5′-CCTGTCCACACTTCCACTCG-3′
Mouse Il16	Forward	5′-AGTGCAGATTACTGTGTGCTCT-3′
	Reverse	5′-CCCTGGCACAGTGAAGTCTC-3′
Mouse Cngb1	Forward	5′-GAGCCCATGGACAAACGGA-3′
	Reverse	5′-TGTAGTGTGGATGGTGCCAG-3′
Mouse Rhbdl2	Forward	5′-TGCTTGAAGTGCAAGATCCGA-3′
	Reverse	5′-GGGACTTTCCAAGATCCCCG-3′
Mouse Susd4	Forward	5′-CCGGGGTATTGTCGTGTTCC-3′
	Reverse	5′-CCTGAATCCGTCTTGGCAGT-3′
Mouse β-actin	Forward	5′-TAACCAACTGGGACGATATG-3′
	Reverse	5′-ATACAGGGACAGCACAGCCT-3′

## Sheet: Supplmentary_Table3
Supplementary Table 3. Antibodies used for western blotting
Antibody	Company	Catalogue number
Runx2	Santa Cruz Biotechnology	sc-101145
ALP	Santa Cruz Biotechnology	sc-365765
BMP-2/4	Santa Cruz Biotechnology	sc-6267
OPN	Santa Cruz Biotechnology	sc-21742
OPG	Santa Cruz Biotechnology	sc-71747
GAPDH	Santa Cruz Biotechnology	sc-32233

## Sheet: Supplmentary_Table4
Supplementary Table 4. Summary statistics of RNA sequencing read alignment.
Group	Sample ID	Number of readsa	Number of mapped readsb	Percentage of mapped reads
Control	Control-1	29905372	25592727	85.579
	Control-2	19312651	15974855	82.717
	Control-3	28376385	24263284	85.5052
Genistein	Genistein-1	32361419	27833669	86.0088
	Genistein-2	20230717	16700549	82.5505
	Genistein-3	25422471	21829975	85.8688
aAverage number of reads dertermined from paired-end sequencing results for each sample. bAverage of paired-end sequencing reads mapped to the mouse reference version mm10

## Sheet: Supplementary_Table5
Supplementary Table 5. Genes up- or down-regulated by genistein treatment in mouse osteoblastic cell line MC3T3-E1. Selection criteria for differentially expressed genes (DEG) between genistein treated and untreated cells were q-value < 0.05 and fold change > 1.5.
Regulation	Gene ID	Gene Name	Position	Average FPKM		log2FC	p-value	q-value
				Control	Genistein
Up	XLOC_007212	NA	NA	0.435085	1.46426	1.7508	5e-05	0.00433286
Up	XLOC_010707	Katnal2	18qE3	0.321036	0.891542	1.47357	0.00025	0.0164837
Up	XLOC_012520	Wisp2	2qH3	8.33582	18.7343	1.16829	5e-05	0.00433286
Up	XLOC_022663	Mmp13	9qA1	5.24101	11.7002	1.15862	5e-05	0.00433286
Up	XLOC_015187	Pde4b	4qC6	1.18984	2.64309	1.15146	5e-05	0.00433286
Up	XLOC_016699	Ereg	5qE1	0.615915	1.27841	1.05355	5e-05	0.00433286
Up	XLOC_000603	Efcab2	1qH4	0.380449	0.788881	1.05211	0.0006	0.0317869
Up	XLOC_003122	Ccl7	11qB5	21.5561	42.7023	0.986217	5e-05	0.00433286
Up	XLOC_016484	Il6	5qB1	4.0057	7.75434	0.952948	5e-05	0.00433286
Up	XLOC_013860	Ptx3	3qE1	28.591	54.7131	0.936326	5e-05	0.00433286
Up	XLOC_007244	Gdnf	15qA1	0.753923	1.42774	0.92124	0.00015	0.0107047
Up	XLOC_016359	NA	NA	534289	997876	0.901241	0.00075	0.037291
Up	XLOC_011694	Gm13375	2qA3	2.81332	5.20203	0.886802	0.00065	0.0339905
Up	XLOC_002631	Lif	11qA1	1.16889	2.14835	0.878085	5e-05	0.00433286
Up	XLOC_019655	Tmem86a	7qB3	5.73857	10.4715	0.867701	5e-05	0.00433286
Up	XLOC_014648	Fam46c	3qF2.2	0.690282	1.25631	0.863939	0.00025	0.0164837
Up	XLOC_001328	Traf5	1qH6	2.46237	4.4487	0.853337	5e-05	0.00433286
Up	XLOC_012814	Lcn2	2qB	32.5842	58.3971	0.841724	5e-05	0.00433286
Up	XLOC_018064	9430076C15Rik-Creb5	6qB3	0.806795	1.43656	0.832339	5e-05	0.00433286
Up	XLOC_012272	Fgf7	2qF1	37.431	65.4128	0.805338	5e-05	0.00433286
Up	XLOC_004363	Socs3	11qE2	5.76949	9.86911	0.774476	5e-05	0.00433286
Up	XLOC_017385	Cxcl10	5qE2	7.87772	13.4098	0.767442	5e-05	0.00433286
Up	XLOC_003335	Rdm1	11qD	8.39715	14.1772	0.755602	5e-05	0.00433286
Up	XLOC_015777	Abca1	4qB2	1.19387	1.99824	0.743078	5e-05	0.00433286
Up	XLOC_017136	Napepld	5qA3	0.944991	1.58131	0.742753	0.00035	0.0215543
Up	XLOC_013398	NA	NA	0.963539	1.60607	0.737123	0.00035	0.0215543
Up	XLOC_010078	Cyp1b1	17qE3	14.0477	23.2272	0.725479	5e-05	0.00433286
Up	XLOC_014926	Gdf6	4qA1	2.06049	3.37064	0.710039	0.0001	0.00798158
Up	XLOC_023629	4833427G06Rik	9qA5.3	2.56351	4.18815	0.708189	0.00085	0.04044
Up	XLOC_018306	Cxcl12	6qF1	29.019	47.388	0.707524	5e-05	0.00433286
Up	XLOC_009586	Thbs2	17qA2	88.9614	144.405	0.698869	5e-05	0.00433286
Up	XLOC_003442	Sphk1	11qE2	8.11368	13.1298	0.694415	0.0004	0.0233308
Up	XLOC_018506	Pdk4	6qA1	11.0014	17.7803	0.692597	5e-05	0.00433286
Up	XLOC_023617	Pts	9qA5.3	5.57855	8.99546	0.689305	0.0003	0.0192571
Up	XLOC_000796	Nabp1	1qC1.1	6.64942	10.7054	0.687032	5e-05	0.00433286
Up	XLOC_011412	Ankrd1	19qC2	5.02327	8.03867	0.678331	5e-05	0.00433286
Up	XLOC_011153	Nanos1	19qD3	2.01667	3.2255	0.677548	5e-05	0.00433286
Up	XLOC_022077	Efnb2	8qA1.1	2.52362	4.01394	0.669523	5e-05	0.00433286
Up	XLOC_015898	Jun	4qC5	19.6344	31.1257	0.664727	5e-05	0.00433286
Up	XLOC_005194	Kcnk10	12qE	1.45311	2.29239	0.657709	0.00075	0.037291
Up	XLOC_015556	Errfi1	4qE2	19.7127	30.9206	0.649444	5e-05	0.00433286
Up	XLOC_015106	Pappa	4qC1	1.60842	2.51761	0.646415	5e-05	0.00433286
Up	XLOC_001487	Ctgf	10qA4	16.0653	25.0436	0.640498	5e-05	0.00433286
Up	XLOC_015798	Ptgr1	4qB3	12.0005	18.6299	0.634523	5e-05	0.00433286
Up	XLOC_018790	Cyp26b1	6qC3	14.8514	22.9826	0.629937	5e-05	0.00433286
Up	XLOC_001875	Phlda1	10qD1	4.55827	7.03189	0.625426	0.0001	0.00798158
Up	XLOC_008290	Hes1	16qB2	13.2989	20.4579	0.621356	5e-05	0.00433286
Up	XLOC_003121	Ccl2	11qB5	84.2369	129.204	0.617127	5e-05	0.00433286
Up	XLOC_014695	Csf1	3qF2.3	54.2902	82.5504	0.604583	5e-05	0.00433286
Up	XLOC_001466	Sgk1	10qA3	8.99411	13.6199	0.598659	5e-05	0.00433286
Up	XLOC_009704	Dusp1	17qA3.3	8.24011	12.3847	0.587821	5e-05	0.00433286
Up	XLOC_001118	Rgl1	1qG2	2.30104	3.45453	0.586206	5e-05	0.00433286
Down	XLOC_009468	Myom1	17qE1.3	5.08173	3.37984	-0.588365	5e-05	0.00433286
Down	XLOC_016443	Lrrc17	5qA3	65.93	43.451	-0.601544	5e-05	0.00433286
Down	XLOC_017499	Tmem119	5qF	94.017	61.927	-0.602353	5e-05	0.00433286
Down	XLOC_008636	P3h2	16qB1	2.75713	1.81013	-0.60708	0.0005	0.0280833
Down	XLOC_003699	Tcf7	11qB1.3	50.2376	32.9317	-0.609291	5e-05	0.00433286
Down	XLOC_024936	Zcchc5	XqD	17.8838	11.6429	-0.619209	5e-05	0.00433286
Down	XLOC_005236	Gsc	16qA3	14.4225	9.32164	-0.629671	0.00095	0.0439901
Down	XLOC_006194	Arhgef28	13qD1	1.85298	1.19249	-0.635862	0.00015	0.0107047
Down	XLOC_015554	Eno1	4qE2	107.512	69.1605	-0.636475	5e-05	0.00433286
Down	XLOC_004071	Abi3	11qD	56.9327	36.504	-0.641201	5e-05	0.00433286
Down	XLOC_017384	Cxcl9	5qE2	2.75545	1.74652	-0.6578	0.0003	0.0192571
Down	XLOC_000877	Tns1	1qC3	5.73383	3.63035	-0.659389	5e-05	0.00433286
Down	XLOC_013144	Ptprj	2qE1	2.44434	1.54669	-0.660256	5e-05	0.00433286
Down	XLOC_024594	Plp2	XqA1.1	302.023	190.537	-0.664586	5e-05	0.00433286
Down	XLOC_005134	Slc8a3	12qD1	5.47727	3.41099	-0.683267	5e-05	0.00433286
Down	XLOC_023145	Pcolce2	9qE3.3	13.4974	8.2899	-0.703259	5e-05	0.00433286
Down	XLOC_015052	Col15a1	4qB1	3.77992	2.32093	-0.703654	5e-05	0.00433286
Down	XLOC_022969	Cspg4	9qB	9.50017	5.80235	-0.711315	5e-05	0.00433286
Down	XLOC_021194	Nupr1	7qF3	94.6633	57.5038	-0.719149	5e-05	0.00433286
Down	XLOC_015181	Ak4	4qC6	2.70978	1.63979	-0.724661	5e-05	0.00433286
Down	XLOC_011829	Fam102a	2qB	22.707	13.7209	-0.726761	5e-05	0.00433286
Down	XLOC_002465	A130077B15Rik	10qD2	1.54613	0.931789	-0.73059	0.00045	0.025631
Down	XLOC_020201	Mrgprf	7qF5	8.69821	5.24174	-0.730674	5e-05	0.00433286
Down	XLOC_017190	Cgref1	5qB1	45.5539	27.3717	-0.73489	5e-05	0.00433286
Down	XLOC_015477	Padi2	4qD3	2.68313	1.61162	-0.73541	0.0001	0.00798158
Down	XLOC_023891	Sema3b	9qF1	4.70534	2.78669	-0.755744	5e-05	0.00433286
Down	XLOC_021263	Adam12	7qF3	1.06273	0.627242	-0.760685	5e-05	0.00433286
Down	XLOC_006844	Zfp488	14qB	1.90291	1.12074	-0.763759	5e-05	0.00433286
Down	XLOC_015780	Klf4	4qB3	57.2048	33.5372	-0.770375	5e-05	0.00433286
Down	XLOC_022271	Lzts1	8qB3.3	2.13864	1.24171	-0.784366	0.00025	0.0164837
Down	XLOC_010268	Mir1949-Snhg4-Snora74a	18qB2	32.8551	18.9616	-0.793037	0.00015	0.0107047
Down	XLOC_003990	Ccl5	11qC	66.5408	38.3569	-0.794753	5e-05	0.00433286
Down	XLOC_019394	Kcnn4	7qA3	9.28836	5.33639	-0.799559	5e-05	0.00433286
Down	XLOC_011854	Ptgs1	2qB	15.9883	9.14658	-0.805716	5e-05	0.00433286
Down	XLOC_010841	Rcor2	19qA	24.5305	13.9731	-0.811922	5e-05	0.00433286
Down	XLOC_013728	Car3	3qA1	64.8651	36.4474	-0.831625	5e-05	0.00433286
Down	XLOC_020864	Il16	7qD3	2.93397	1.64149	-0.837844	0.0001	0.00798158
Down	XLOC_018586	Fam180a	6qB1	4.97092	2.75045	-0.853848	5e-05	0.00433286
Down	XLOC_001191	Dusp27	1qH2.3	2.29629	1.25696	-0.869364	5e-05	0.00433286
Down	XLOC_001018	Steap3	1qE2.3	1.44338	0.777838	-0.891912	0.0011	0.049982
Down	XLOC_001449	Nhsl1	10qA3	13.4057	7.08651	-0.919695	5e-05	0.00433286
Down	XLOC_015799	Susd1	4qB3	1.20335	0.634822	-0.922633	0.0004	0.0233308
Down	XLOC_010389	Camk2a	18qE1	0.998896	0.523783	-0.931367	0.00015	0.0107047
Down	XLOC_013304	Mfap1b	2qE5	1.24018	0.648998	-0.93426	0.00085	0.04044
Down	XLOC_013883	Fam198b	3qE3	6.42466	3.35914	-0.935527	5e-05	0.00433286
Down	XLOC_017508	Trpv4	5qF	4.90517	2.50932	-0.967006	5e-05	0.00433286
Down	XLOC_002996	Eno3	11qB3	16.0451	8.17337	-0.973128	5e-05	0.00433286
Down	XLOC_022029	Tubb3	8qE1	21.1315	10.7623	-0.973409	5e-05	0.00433286
Down	XLOC_002339	Aldh1l2	10qC1	24.3993	12.3853	-0.978208	5e-05	0.00433286
Down	XLOC_013550	Tnnc2	2qH3	11.0445	5.56195	-0.989671	5e-05	0.00433286
Down	XLOC_002311	Creb3l3	10qC1	1.59264	0.797731	-0.997448	0.00085	0.04044
Down	XLOC_014127	Slc16a4	3qF2.3	8.25471	4.0428	-1.02986	5e-05	0.00433286
Down	XLOC_017620	Ncf1	5qG2	2.64866	1.27562	-1.05406	5e-05	0.00433286
Down	XLOC_008650	Lrrc15	16qB2	0.579646	0.27188	-1.0922	0.0003	0.0192571
Down	XLOC_010404	Apcdd1	18qE1	2.25783	1.03084	-1.13111	5e-05	0.00433286
Down	XLOC_020250	Vmn1r58	7qA1	0.746558	0.337091	-1.14712	0.0001	0.00798158
Down	XLOC_012223	Chac1	2qE5	1.93729	0.844277	-1.19825	0.0004	0.0233308
Down	XLOC_023705	Coro2b	9qB	2.81122	1.22095	-1.20319	5e-05	0.00433286
Down	XLOC_021974	Plcg2	8qE1	1.14729	0.494756	-1.21344	5e-05	0.00433286
Down	XLOC_022423	Cngb1	8qC5	1.55328	0.61059	-1.34704	5e-05	0.00433286
Down	XLOC_015322	Rhbdl2	4qD2.2	4.2769	1.65976	-1.36559	5e-05	0.00433286
Down	XLOC_001369	NA	NA	2.38038	0.915959	-1.37783	5e-05	0.00433286
Down	XLOC_000624	Susd4	1qH5	0.968645	0.369732	-1.38949	0.00015	0.0107047
Down	XLOC_000295	Klhl30	1qD	2.11864	0.784463	-1.43336	5e-05	0.00433286
Down	XLOC_017260	D5Ertd615e	5qB3	0.596618	0.218515	-1.44907	0.00055	0.0301928
Down	XLOC_021304	Ifitm5	7qF4	21.4957	7.79354	-1.4637	5e-05	0.00433286
Down	XLOC_019622	Hrc	7qB3	0.687322	0.246094	-1.48178	5e-05	0.00433286
Down	XLOC_009226	Col11a2	17qB1	1.95492	0.693187	-1.49579	5e-05	0.00433286
Down	XLOC_016112	Rps15a-ps4	4qD2.3	6.00097	2.09744	-1.51657	5e-05	0.00433286
Down	XLOC_002486	Gli1	10qD3	0.648586	0.223432	-1.53746	0.0004	0.0233308
Down	XLOC_024013	NA	NA	293229	97845.3	-1.58345	5e-05	0.00433286
Down	XLOC_003547	Camk2b	11qA1	1.06933	0.320955	-1.73626	5e-05	0.00433286
Down	XLOC_018881	Gm19757	6qE1	0.888776	0.253952	-1.80726	5e-05	0.00433286
Down	XLOC_001348	NA	NA	1146010	244884	-2.22644	5e-05	0.00433286
Down	XLOC_007213	NA	NA	2863210	591041	-2.2763	5e-05	0.00433286
Down	XLOC_018146	Gm20594	6qC3	33.8571	6.72247	-2.33239	5e-05	0.00433286
Down	XLOC_006277	NA	NA	1403240	236864	-2.56663	5e-05	0.00433286
Down	XLOC_011567	NA	NA	36.0881	4.72123	-2.93429	5e-05	0.00433286
Down	XLOC_003821	Mir3062-Pfas	11qB3	551.986	9.35988	-5.882	5e-05	0.00433286
Down	XLOC_014986	Dnaja1-Mir207	4qA5	42839.1	42.3908	-9.98096	5e-05	0.00433286
NA: not available, FPKM : Fragments Per Kilobase Million

## Sheet: Supplementary_Table6
Supplementary Table 6. The results of KEGG pathway analysis and gene ontology (GO) annotation for DEGs between genistein treated and untreated cells. Benjamini p-value smaller than 0.05 was considered to be strongly enriched in the annotation categories.
	Term	Count	%	p-value	Benjamini p-value	Genes
KEGG pathway	TNF signaling pathway	11	8.66142	7.31244e-09	1.09687e-06	LIF, IL6, CCL2, SOCS3, JUN, CSF1, CREB5, CREB3L3, CCL5, TRAF5, CXCL10
	Rheumatoid arthritis	6	4.72441	0.00038191	0.0282423	IL6, CCL2, JUN, CSF1, CCL5, CXCL12
	Cytokine-cytokine receptor interaction	9	7.08661	0.000501589	0.0247737	LIF, IL6, CCL2, CSF1, CXCL9, CCL5, CXCL12, CCL7, CXCL10
	cAMP signaling pathway	8	6.29921	0.000702225	0.0259987	JUN, PDE4B, CREB5, CAMK2B, CNGB1, CREB3L3, CAMK2A, GLI1
	HIF-1 signaling pathway	6	4.72441	0.00113263	0.0334268	IL6, PLCG2, ENO3, CAMK2B, CAMK2A, ENO1
	Amphetamine addiction	5	3.93701	0.00164787	0.0403922	JUN, CREB5, CAMK2B, CREB3L3, CAMK2A
GO-BP	positive regulation of cell proliferation	16	12.5984	4.20189e-07	0.000456641	IL6, FGF7, CSF1, SPHK1, EFNB2, RPS15A, GDNF, CXCL12, GLI1, CXCL10, HES1, LIF, EREG, CTGF, JUN, TRAF5
	inflammatory response	13	10.2362	6.01603e-07	0.000326918	IL6, CCL2, NCF1, CSF1, CYP26B1, PTGS1, SPHK1, CSPG4, CXCL9, CCL5, CXCL12, CCL7, CXCL10
	positive regulation of macrophage chemotaxis	5	3.93701	1.71445e-06	0.000621009	PTPRJ, CCL2, CSF1, TRPV4, CCL5
	chemokine-mediated signaling pathway	6	4.72441	1.50906e-05	0.00409252	CCL2, CXCL9, CCL5, CXCL12, CCL7, CXCL10
	chemotaxis	7	5.51181	5.80464e-05	0.0125404	CCL2, IL16, CXCL9, CCL5, CXCL12, CCL7, CXCL10
	positive regulation of monocyte chemotaxis	4	3.14961	6.24247e-05	0.0112459	CCL2, CCL5, CXCL12, CXCL10
	cellular response to interleukin-1	6	4.72441	9.31798e-05	0.014366	LCN2, IL6, CCL2, ANKRD1, CCL5, CCL7
GO-MF	growth factor activity	10	7.87402	2.07278e-07	5.78289e-05	LIF, IL6, WISP2, FGF7, EREG, CTGF, CSF1, GDF6, CXCL12, GDNF
	cytokine activity	11	8.66142	5.97819e-07	8.33923e-05	LIF, IL6, CCL2, IL16, CSF1, GDF6, CXCL9, CCL5, CXCL12, CCL7, CXCL10
	heparin binding	9	7.08661	3.33869e-06	0.00031045	WISP2, FGF7, CCL2, CTGF, CCL5, THBS2, CCL7, CXCL10, PCOLCE2
	chemokine activity	6	4.72441	9.54472e-06	0.000665526	CCL2, CXCL9, CCL5, CXCL12, CCL7, CXCL10
	protein homodimerization activity	14	11.0236	0.000910263	0.0495463	GDF6, CSF1, CCL5, GDNF, LCN2, HES1, JUN, ENO3, CAMK2B, MYOM1, CREB3L3, PTS, CAMK2A, ENO1
P-value was calculated from modified Fisher Exact test to measure gene-enrichment in annotation term. Multiple correction test (Benjamini) was performed to correct enrichment P-value. Count: number of genes involved in the term. %: percentage of inolved genes to total DEGs (127 genes in these analyses). GO-BP: Gene Ontology-Biuological Process. GO-MF: Gene Ontology-Molecular Function
